# Supplementary material for: Nitrogen-Doped Porous MXene (Ti3C2) for Flexible Supercapacitors with Enhanced Storage Performance
Source: Molecules. 2022 Jul 30;27(15):4890. doi: 10.3390/molecules27154890 (PMC9369756; doi:10.3390/molecules27154890)
Supplement: Supplementary file 1 [file molecules-27-04890-s001.zip]

Archive with 1 entries (1 files):
- molecules-1807288-supplementary.pdf
